# Supplementary material for: Rhodotorula kratochvilovae CCY 20-2-26—The Source of Multifunctional Metabolites
Source: Microorganisms. 2021 Jun 11;9(6):1280. doi: 10.3390/microorganisms9061280 (PMC8231246; doi:10.3390/microorganisms9061280)
Supplement: Supplementary file 1 [file microorganisms-09-01280-s001.zip]

Archive with 1 entries (1 files):
- microorganisms-1223003-supplementary.pdf
